# Supplementary material for: A rebrand for proteasome inhibition in solid tumors via continuous hepatic artery infusion
Source: JCI Insight. 2025 Nov 4;10(24):e199200. doi: 10.1172/jci.insight.199200 (PMC12890499; doi:10.1172/jci.insight.199200)
Supplement: Supplemental table 1 [file jciinsight-10-199200-s227.xlsx]

## Sheet: Sheet1
Title of the manuscript :		A Rebrand for Proteasome Inhibition in Solid Tumors via Continuous Hepatic Artery Infusion
Relevant carfilzomib plasma pharmacokinetic parameters reported from 45 patients with newly diagnosed multiple myeloma
Dose (ng)	T 1/2 (hr)	Cmax (μg/L)	Tmax (hr)	Clast (hr)	Tlast (hr)	AUCLast (hr * μg/L)	CL (L/hr)	Vss (L)
38100 ± 4400	0.28 ± 0.17	248 ± 196	0.52 ± 0.05	0.58 ± 0.63	1.85 ± 0.87	112 ± 141	914 ± 1152	358 ± 542 ^
Number displayed as Mean ± Standard Deviation (SD)
Abbreviations:
T 1/2	Half-life
Cmax	Maximum plasma concentration
Tmax	Time of Cmax
Clast	Last measureable plasma concentration
Tlast	mean time of last measureable concentration
AUCLast	Area under the plasma concentration vs time curve up to the last observed time point
CL	Clearance
Vss	Volume of distribution at steady state
^ One data point excluded due to inaccurate calculation
