# Supplementary material for: A rebrand for proteasome inhibition in solid tumors via continuous hepatic artery infusion
Source: JCI Insight. 2025 Nov 4;10(24):e199200. doi: 10.1172/jci.insight.199200 (PMC12890499; doi:10.1172/jci.insight.199200)
Supplement: Supporting data values [file jciinsight-10-199200-s228.xlsx]

## Sheet: Figure 1A
Time (hr)	[Carfilzomib] (ng/mL)
-3.4	0
0.5	254.25
0.583	33.25
0.75	3.04
1	1.36
1.5	0.54
2
2.5	0.37
4.5	0
6.5	0
24.5	0
-3.35	0
0.517	234.43
0.583	13.42
0.75	1.11
1	0.54
1.5	0
2	0
2.5	0
4.5	0
6.5	0
24.5	0
-4.117	0
0.5	272.14
0.583	71.69
0.75	9.24
1	1.78
1.5	0.82
2	0.6
2.5	0.35
4.5	0
6.5	0
24.5	0
-6.417	0
0.467	20.99
0.667	3.86
0.75	4.08
1	3.06
1.5	0.4
2	0
2.5	0
5.1	0
6.5	0
24.5	0
-4.75	0
0.5	558.02
0.583	68.77
0.75	4.74
1	1.4
1.5	0.34
2	0.32
2.5	0
4.5	0
6.5	0
24.5	0
-5.25	0
0.583	22.37
0.667	2.51
0.833	1.32
1.083	0.69
1.583
2.083	0
2.583	0
4.583	0
6.583	0
24.5	0
-3.733	0
0.5	373.4
0.667	13.38
0.75	6.45
1	2.75
1.5	0.92
2	0.6
2.5	0.57
4.75	0
7	0
24.5	0
-1.75	0
0.517	193.18
0.583	43.86
0.75	7.3
1	0.97
1.5
2.017	0
2.5	0
4.5	0
6.533	0
24.55	0
-0.583	0
0.517	65.77
0.917	1.51
1.167	0.79
1.25	0.49
1.5	0.48
2	0
2.5	0
4.583	0
6.5	0
24.683	0
-0.417	0
0.5	329.81
0.583	47.72
0.75	3.16
0.833	0.96
1.5	0.47
2
2.5	0
4.5	0
6.5	0
24.567	0
-0.2	0
0.5	52.24
0.583	3.6
0.75	1.48
1.083	0.72
1.5
2	0
2.5	0
4.5	0
6.5	0
18.867	0
-3.817	0
0.5	222.85
0.583	27.26
0.75	3.9
1	0.85
1.5
2	0
2.5	0
4.5	0
6.5	0
24.5	0
-4.833	0
0.5	431.08
0.583	31.62
0.75	4.13
1	1.86
1.5	0.68
2.017
2.517
4.5	0
6.633	0
24.5	0
-6.167	0
-0.833	0
0.5	93.39
0.667	13.96
0.833	1.59
1.033	0.63
2.75	0
24.533	0
-7.2	0
0.583	92.17
0.667	7.39
0.75	11.84
1	1.35
1.5	1.25
2.083	0.3
2.5	0
4.5	0
6.5	0
24.5	0
-3.833	0
0.5	850.23
0.583	110.22
0.75	4.89
1	1.38
1.5	0.82
2	0.41
2.517
4.533
6.5	0
24.533	0
-5.333	0
0.5	40.08
0.583	8.55
0.75	2.11
1	1.07
1.5	0.65
2
2.5	0
4.633	0
6.583	0
24.6	0
-2.5	0
0.517	507.48
0.583	356.9
0.75	41.84
1	3.68
1.5	1.11
2.017	0.42
2.5
4.5	0
6.5	0
24.583	0
-2.917	0
0.5	152.03
0.583	15.23
0.75	2.27
1	1.3
1.5	0.91
2	0.32
2.5	0
4.5	0
6.5	0
24.617	0
-4.983	0
0.5	251.21
0.583	12.54
0.75	3.19
1	1.36
1.5	0.41
2
2.5
4.5	0
6.5	0
24.5	0
-3.083	0
0.517	293.33
0.583	83.9
0.75	5.33
1	1.24
1.5	0.55
2	0.36
2.517	0
4.567	0
6.583	0
24.517	0
-2.8	0
0.5	158.74
0.583	12.51
0.75	1.82
1	0.64
1.5	0
2	0
2.5	0
4.5	0
6.5	0
24.533	27.84
-4.067	0
0.5	209.5
0.583	42.52
0.75	3.31
1	1.17
1.5	0.47
2	0.42
2.5	0
4.5	0
6.5	0
24.5	0
-3.817	0
0.517	537.47
0.6	121.16
0.75	5.74
1.017	1.43
1.533	0.36
2.1
2.517	0
4.517	0
6.567	0
24.5	0
-2.683	0.56
0.5	164.39
0.583	16.58
0.75	2.59
1	1.44
1.5	0.61
2	0.55
2.5
4.5	0
6.5	0
24.517	0
-4.85	0.98
0.517	494.47
0.6	60.32
0.817	1.12
1.033	0.37
1.5	4.5
2	0
2.533	0
4.55	0
6.583	0
24.667	0
-3.517	0
0.5	122.13
0.583	16.2
0.75	2.66
1	0.98
1.5	0.43
2	0.43
2.5	0
4.5	0
6.5	0
24.783	0
-5.55	0
0.533	26.47
0.65	6.99
0.767	11.45
1	0.64
1.617	0
2.133	0
2.517	0
4.5	0
6.5	0
24.5	0
-4.633	0
0.5	483.69
0.583	66.03
0.75	5.56
1	1.31
1.567	0.4
2	0
2.5	0
4.517	0
6.75	0
24.75	85.71
-0.333	0
0.567	129.26
0.617	24.42
0.8	3.22
1.017	0.38
1.5
2.017	0
2.5	0
4.5	0
6.55	0
24.5	0
-1.667	0
0.5	464.3
0.583	19.19
0.75	6.08
1	2.11
1.5	0.45
2	0
2.5	0
4.833	0
6.5	0
24.35	0
-3.25	0
0.633	86.64
0.717	41.48
0.883	7.76
1	3.51
1.55	5.06
2	0.89
2.533	0.3
4.5	0
6.517	0
24.517	0
-3.267	0
0.5	486.52
0.583	51.19
0.75	3.59
1.017	1.24
1.5	0.53
2
2.517	0
4.5	0.34
6.533	0
24.5	0
-5.567	0
0.5	245.14
0.583	37.98
0.75	5.32
1	1.79
1.5	0.66
2	0
2.5	0
4.5	0
6.5	0
24.483	0
-0.25	0
0.583	41.75
0.75	4.65
1	0.66
1.5	0.51
2	0
2.5	0
4.5	0
6.5	0
24.583	0
-1.05	0
0.5	382.22
0.583	175.75
0.75	32.98
1	3.67
1.5	0.81
2	0.36
2.5	0
4.5	1.05
6.533	0
24.533	0
-0.817	0
0.5	424.4
0.583	92.37
0.75	9.32
1	2.16
1.5	0.84
2	0.38
2.5
4.5	0
6.5	0
24.5	0
-1.5	0
0.533	159.36
0.617	22.73
0.75	3.26
1	0.8
1.5	0
2	0
2.533	0
4.533	0
6.75	0
24.533	0
-2.167	0
0.5	254.94
0.583	19.45
0.833	3.02
1	2.01
1.5	0.72
2	0
2.5	0
23.917	0
-3.233	0
0.5	391.44
0.583	38.89
0.75	3.62
1	1.24
1.5	0.43
2	0.3
2.5	0
4.5	0
6.5	0
24.5	0
-3.817	0
0.5	522.54
0.583	99.87
0.75	8.72
1	2.09
1.5	0.89
2	0.53
2.5	0
4.5	0
6.5	0
24.617	0
-2.583	0
0.5	572.12
0.583	239.81
0.75	3.82
1	1.49
1.5	0.63
2	0.34
2.5	0
2.5	0
4.5	0
24.5	0
-6.75	0
0.8	613.29
0.867	117.79
1.033	4.69
1.283	1.15
1.783	0.3
2.3	0
2.783	0
4.833	0
6.883	0
24.967	0
-4.75	0
0.55	381.38
0.65	47.18
0.817	6.13
1.033	0.89
1.533
2.117	0
2.533	0
4.65	0
6.533	0
24.667	0.71
-4.25	0
0.533	119.6
0.583	51.6
0.783	3.03
1	0.84
1.5
1.983
2.5	0
4.517	0
6.55	0
24.55	0

## Sheet: Figure 1B
Time (Days)	CFZ Concentration (mg/mL)
0	2.87399	3.29476	2.81063
1	2.65425	2.6993	2.62213
2	2.63322	2.65282	2.62332
3	2.60031	2.7726	2.75576
4	2.52464	2.83512	2.61988
5	2.32138	2.60607	2.79836
6	2.50578	2.68028	2.56172
7	2.44806	2.55901	2.37954
8	2.40555	2.33633	2.09148
9	2.608	2.52357	2.31714
10	2.42467	2.22706	2.28781
11	2.32118	2.1211	2.16314
12	2.22982	2.24234	2.1268
13	1.94887	2.0016	2.44806
14	1.95948	2.06415	1.99958

## Sheet: Figure 1C
Human Liver
	CFZ concentration (ng/ml)
Time (min)	HA	IVC
0	0	0
2	188.299	27.654
4	112.874	16.349
6	71.26	9.423
8	38.366	5.954
10	20.179	3.422
15	10.651	1.283
20	150.958	0.566
30	14.284	0.376
40	127.771	3.798
50	74.91	3.285
60	138.916	2.969
75	93.767	3.744
90	130.871	3.57
105	102.804	3.686
120	68.786	2.499

## Sheet: Figure 1D
					Cell Titre Glo Assay
919269-233-R1-V3-organoid - PDO-1
Concentrations [M]	1 hour			96 hours
1e-10	103.308	93.9013	78.1639	92.5038	103.668	80.4193
1e-09	99.5964	91.6401	78.1771	96.4726	106.479	90.7752
1e-08	101.389	93.3616	88.0557	70.0301	76.9115	23.735
1e-07	105.344	88.9332	54.9114	3.73589	3.03812	1.46416
1e-06	73.0944	32.8687	18.8825	0.634725	1.04732	0.302692
1e-05	1.64163	0.782703	0.5845	0.28154	0.469282	0.323574
981439-253-R-V1-organoid - PDO-2
Concentrations [M]	1 hour			96 hours
1e-10	83.4662	123.837	103.553	104.603	124.336	114.576
1e-09	119.272	109.117	107.458	116.868	146.696	122.259
1e-08	102.608	94.8881	113.739	101.025	100.632	79.9366
1e-06	63.5205	39.9439	58.3775	51.5961	1.11975	1.1243
1e-05	2.05749	0.755295	3.86715	2.30915	0.807449	0.683738

## Sheet: Figure 1E
919269-233-R1-V3-organoid - PDO-1					30 nM 1 h treatment - Proteosome activity assay						30 nM 1 h treatment - Cell Titre Glo Assay
				(Hours)	0	6	12	24	48		0	6	12	24	48
					51.7701	52.6354	59.2598	101.825	105.602		97.6389	89.2722	92.1548	110.558	101.122
					42.5694		44.3007	61.7923	92.9263		95.3362	102.77	88.1157	114.061	84.1089
					31.5932	64.2284	49.0809	44.0333	68.4476		103.592	106.788	90.1652	105.59	111.636
					56.6272	65.411	48.3217	68.9074	100.559		97.887	106.67	91.672	106.273	110.504
					52.4453	57.6599	82.6463	97.6668	120.541		97.4376	102.855	113.746	92.2524	107.37
					43.8101	64.5791	95.3925	85.4499	143.994		113.004	109.254	103.704	105.463	107.47
					24.9396	63.8931	60.5411	64.7286	123.546		119.498	105.516	123.544	101.603	102.112
					40.8981	80.9131	71.893	35.7141	123.649		122.198		102.882	108.647	100.497
					50.9457	34.304	34.4722	107.867	78.0169		89.5182	117.034	105.553	103.944	76.3947
					52.0731	32.8443	32.8855	71.2024	51.6317		97.152	112.056	105.485	139.135	93.699
					41.5587	47.4217	37.6456	77.9317	50.5763		96.3345	108.948	109.866	134.167	95.8801
					53.7857	64.3187	28.2534	65.809	58.2975		89.2959	98.3734	99.1744	120.522	101.485

## Sheet: Figure 1F
981439-253-R-V1-organoid - PDO-2					30 nM 1 h treatment - Proteosome activity assay							30 nM 1 h treatment - Cell Titre Glo Assay
				Hours	0	6	12	24	48		0	6	12	24	48
					31.0669	17.9648	69.5674	77.4666	70.666		112.704	100.407	115.767	105.227	85.5118
					35.3593	31.4952	84.2398	51.8189	62.4783		110.441	101.824	95.5835	82.766	114.868
					19.1398	55.6756	75.4364	76.8734	46.9217		108.147	100.664	138.319	111.516	106.479
					36.4852	39.6058	65.3681	64.1368	53.5979		93.0911	103.551	127.894	87.3237	79.2617
					28.0688	128.271	81.5839	102.541	72.1048		103.738	125.017	110.506	127.328	108.108
					19.1342	47.7452	97.643	77.5997	85.4196		117.408	106.777	102.709	132.219	109.714						981439-253-R-V1-organoid - PDO-2
					29.6501	94.3325	118.29	99.5309	86.9413		99.1662	118.306	102.112	130.096	129.161
					36.977	86.4937	113.639	71.0125	103.299		109.487	109.24	113.763	133.399	101.003
					27.2481	25.653	50.5013	47.9257	52.1904		91.7091	100.02	100.007	102.572	97.5356
					28.406	23.6523	41.4979	47.9257	44.4981		104.522	113.529	97.0768	96.9382	98.228
					23.8828	25.4307	27.7471	45.5294	34.0807		107.171	115.722	104.923	89.2636	81.9543
					24.2446	26.8979	49.4373	61.4647	29.217			112.751	98.5991	86.3368	92.6549

## Sheet: Figure 1G
919269-233-R1-V3-organoid - PDO-1					30 nM Continuous treatment - Proteosome activity assay						30 nM continuous treatment - Cell Titre Glo Assay
				Hours	0	6	12	24	48		0	6	12	24	48
					91.1003	5.48443	5.09537	7.19335	3.61548		105.776	116.296	102.823	77.377	39.3612
					47.7237	6.8117	5.4351	2.9418	6.9411		103.808	120.213	122.537	77.7355	38.1213
					47.5147	4.69557	5.37079	6.0717	6.49802		102.497	113.446	120.953	80.0173	41.4524
					43.2013	5.16513	5.7013	9.08068	6.42144		128.717	115.665	107.63	65.9322	33.2388
					57.5053	4.7817	5.2793	5.748	3.8245		111.967	141.844	110.605	68.8676	21.2241
					84.8712	4.6656	4.1713	5.8909	2.8515		115.427	101.942	123.723	70.1194	30.0124
					76.2834	4.4103	4.2256	4.7396	3.3134		99.7145	125.371	117.015	81.7321	35.0544
					82.1798	3.9112	6.8001	5.2186	3.5228		104.366	110.206	121.987	85.2598	28.4221
					39.3673	11.9719	6.3878	5.6689	8.6587		99.2005	124.293	120.859	84.7155	45.2541
					45.3007	13.1836	7.409	5.1078	6.3956		111.813	122.575	111.269	87.729	43.468
					38.6287	13.9995	6.0837	3.1968	5.7605		87.9664	109.909	108.591	81.2349	46.0977
					39.9089	13.7976	6.0402	3.0799	5.4027		99.0003	122.808	119.69	74.4423	46.5294

## Sheet: Figure 1H
981439-253-R-V1-organoid - PDO-2					30 nM Continuous treatment - Proteosome activity assay							30 nM continuous treatement - Cell Titre Glo Assay
				Hours	0	6	12	24	48			0	6	12	24	48
					166.257	10.5276	12.4916	2.874	4.0651			96.2406	132.972	88.8788	59.617	13.7394
					155.106	17.4008	13.5654	3.5182	4.0074			110.991	125.638	99.7024	62.2851	18.0963
					161.478	12.5728	13.6012	3.2209	4.0189			88.5356	119.168	96.076	64.4939	18.3985
					156.256	14.5342	13.3327	3.704	3.8111			121.686	108.405	96.2515	62.9486	18.468
					84.7964	4.2109	5.0029	9.9924	26.2038			118.824	109.354	126.374	60.7664	26.8446
					106.097	5.0219	5.8257	16.5798	30.3777			130.887	115.352	151.393	62.8662	31.7929
					73.9919	3.6638	5.4637	10.8835	27.853			87.2095	91.9478	134.68	73.8237	28.863
					78.1594	6.292	5.7434	13.5725	30.398			99.6827	119.751	127.667	78.0221	46.8542
					60.4491	25.0587	20.1975	36.4201	54.7899			107.374	85.9517	88.3309	58.3154	11.8195
					66.6843	23.415	16.2817	36.6142	56.2916			99.6869	92.9758	82.0627	59.0162	18.0774
					51.5368	25.7632	19.8884	35.0223	55.7103			103.57	102.501	84.6303	58.4138	16.1471
					57.4549	23.7504	22.2585	34.5176	57.9872			95.2849	99.7409	73.8211	54.9027	17.7711

## Sheet: Figure 1I
Human Liver	Proteosome activity fold change			after ex-vivo perfusion with CFZ
Hours	0	48
	1.02178	0.603172
	0.978424	0.617926
	0.977287	0.582012
	0.997494	0.6807

## Sheet: Figure 1J
Average number of cleaved caspase 3 positive nuclei in hepatic metastases after 48 h CFZ treatment
0 h Normal liver	0 h Tumor	48 h Normal liver	48 h Tumor
15	568	6	3010
0	381	9	1488
0	774	7	1652
67	854	10	1859

[truncated: 22 more sheets: Supp Fig 1A, Supp Fig 1B, Supp Fig 1C, Supp Fig 1D, Supp Fig 1E, Supp Fig 1F, Supp Fig 1G, Supp Fig 2A, Supp Fig 2B, Supp Fig 3A, Supp Fig 3B, Supp Fig 3E, Supp Fig 3F, Supp Fig 3G, Supp Fig 3H, Supp Fig 4A, Supp Fig 4B, Supp Fig 4C, Supp Fig 4D, Supp Fig 4E …]
